# Supplementary material for: Sequential Ultrasound Assessment of Peri-Articular Soft Tissue in Adhesive Capsulitis of the Shoulder: Correlations with Clinical Impairments—Sequential Ultrasound in Adhesive Capsulitis
Source: Diagnostics (Basel). 2022 Sep 15;12(9):2231. doi: 10.3390/diagnostics12092231 (PMC9497809; doi:10.3390/diagnostics12092231)
Supplement: Supplementary file 1 [file diagnostics-12-02231-s001.zip]

Archive with 1 entries (1 files):
- diagnostics-1876002-supplementary.pdf
